# Supplementary material for: 4-Octyl itaconate inhibits aerobic glycolysis by targeting GAPDH to exert anti-inflammatory effects
Source: Nat Commun. 2019 Nov 8;10:5091. doi: 10.1038/s41467-019-13078-5 (PMC6841710; doi:10.1038/s41467-019-13078-5)
Supplement: Supplementary file 4 — Source Data [file 41467_2019_13078_MOESM4_ESM.xlsx]

## Sheet: Figure 2A
Figure 2A
	LPS	+	+
	4-OI (μM)	-	62.5
		103.034	73.323
		95.9713	79.5524
		100.995	81.6809

## Sheet: Figure 2B
Figure 2B		4-OI (μΜ)
	time (hour)	62.5			250			1000
	0	100	100	100	100	100	100	100	100	100
	1	93.8889	91.1111	92.7778	78.8889	77.2222	76.5556	36.6667	33.3333	34.4444
	2	61.1111	50.5556	54.3333	36.6667	35.5556	38.2222	29.4444	21.6667	23.5556
	3	38.3333	25.5556	31.7778	16.1111	17.7778	19.6667	10	14.4444	12.2222

## Sheet: Figure 2C
Figure 2C
	LPS	-	+	+	+	+
	4-OI (μM)	-	-	62.5	125	250
		10.3803	17.0323	13.8253	12.3363	12.9971
		9.60499	17.7753	14.0866	13.0617	11.4082
		10.1101	18.1953	14.163	12.7269	11.6314

## Sheet: Figure 2D
Figure 2D
	LPS	-	+	+	+	+
	4-OI (μM)	-	-	62.5	125	250
		1.96962	3.92225	3.3553	3.1931	3.57775
		2.0654	3.70134	3.45108	3.23481	2.91504
		2.10711	3.60402	3.3414	3.26879	3.26879

## Sheet: Figure 2E
Figure 2E
	LPS	-	+	+	+	+
	4-OI (μM)	-	-	62.5	125	250
		1	1.28617	1.23693	1.06763	1.00963
		1	1.3476	1.17806	1.14177	0.958328
		1	1.34497	1.12394	1.10689	1.03204

## Sheet: Figure 2F
Figure 2F
	LPS	-	+	+	+	+
	4-OI (μM)	-	-	62.5	125	250
		1	3.7157	3.3121	2.44114	0.916287
		1	3.85008	2.99276	2.27718	1.94466
		1	3.58159	3.37736	2.69113	1.53568

## Sheet: Figure 2G
Figure 2G
	LPS	-	+	+	+	+
	4-OI (μM)	-	-	62.5	125	250
		1	0.674443	0.716839	0.760792	0.936945
		1	0.652524	0.777921	0.801539	1.01595
		1	0.630407	0.756842	0.814732	0.799831

## Sheet: Figure 2H
Figure 2H
	LPS	-	+	+	+	+
	4-OI (μM)	-	-	62.5	125	250
		1	0.600702	0.786252	0.821299	0.873699
		1	0.681776	0.739156	0.742867	0.87591
		1	0.591194	0.764773	0.930449	0.796792

## Sheet: Figure 2I
Figure 2I
		LPS+Vehicle 1	LPS+Vehicle 2	LPS+Vehicle 3	LPS+4-OI 1	LPS+4-OI 2	LPS+4-OI 3
	DHAP	0.892	0.916105	0.886715	1.07789	1.13832	1.09401
	Lactate	1.24313	1.16967	1.25704	0.491131	0.653998	0.865169

## Sheet: Figure 3A
Figure 3A
	LPS	-	+	+	+	+
	4-OI (μM)	-	-	62.5	125	250
		0.47627	81.5041	19.2758	11.3062	2.92173
		0.865202	75.8012	39.9926	23.0054	5.36311
		0.384843	75.6702	29.6867	14.7083	10.8217

[truncated: 29 more sheets: Figure 3B, Figure 3C, Figure 3D, Figure 3E, Figure 3F, Figure 4A, Figure 4B, Figure 4C, Figure 4D, Figure 4E, Figure 4F, Figure 4G, Figure 4H, Figure 5A, Figure 5B, Figure 5C, Figure 5D, Supplementary Fig.2, Supplementary Fig.3C, Supplementary Fig.3D …]
